# Supplementary material for: Reproductive, Obstetric and Neonatal Outcomes in Women with Congenital Uterine Anomalies: A Systematic Review and Meta-Analysis
Source: J Clin Med. 2021 Oct 20;10(21):4797. doi: 10.3390/jcm10214797 (PMC8584292; doi:10.3390/jcm10214797)
Supplement: Supplementary file 1 [file jcm-10-04797-s001.zip]

Archive with 1 entries (1 files):
- jcm-1397142-supplementary.pdf
